# Supplementary material for: Arthroscopic vs. Open-Ankle Arthrodesis on Fusion Rate in Ankle Osteoarthritis Patients: A Systematic Review and Meta-Analysis
Source: J Clin Med. 2023 May 20;12(10):3574. doi: 10.3390/jcm12103574 (PMC10218984; doi:10.3390/jcm12103574)
Supplement: Supplementary file 1 [file jcm-12-03574-s001.zip]

Archive with 1 entries (1 files):
- jcm-2410195-supplementary.pdf
